# Supplementary material for: Identification of the IDA peptide family in tomato and function of SlIDA8 in salt stress
Source: BMC Plant Biol. 2026 Jan 20;26:300. doi: 10.1186/s12870-026-08179-5 (PMC12903503; doi:10.1186/s12870-026-08179-5)
Supplement: Supplementary file 2 — Supplementary Material 2. Table S1. Primers used in this study. Table S2. Gene sequence. [file 12870_2026_8179_MOESM2_ESM.xlsx]

## Sheet: Table S1. Primers used in this
Primers	Sequences (5’-3’)	Experiments
SlIDA1-Q-Fw		qRT-PCR
SlIDA1-Q-Rv	TGGAGCAGAAGGAGGAATTGG
SlIDA2-Q-Fw	TCCCTCTCCACCCCTTTTCT
SlIDA2-Q-Rv	TTGGAAGGAGCAGAAGGTGG
SlIDA3-Q-Fw	CATGCTCATGGTGCAAGTCAC
SlIDA3-Q-Rv	TGGGACTCCTTTTGGCAAAGA
SlIDA4-Q-Fw	CCGAGGCGTTTGAAAGAGGA
SlIDA4-Q-Rv	TGATGGTGCAGAAGGAGGAA
SlIDA5-Q-Fw	TGGCTATGCTTCTTCAGTGAGA
SlIDA5-Q-Rv	CGTGATGGTCCAGAAGGAGG
SlIDA6-Q-Fw	TGGCCATTTTTGTCATGGTTCA
SlIDA6-Q-Rv	TCTTGATGGACCAGAAGCTG	qRT-PCR
SlIDA7-Q-Fw	CACAGTGACCTTCCTCGTGG
SlIDA7-Q-Rv	TCACACGTTCCCTTCTCACG
SlIDA8-Q-Fw	CCATTACCTCCATCTGCTCCA
SlIDA8-Q-Rv	CTACGATCTCTGGTTGTGCCA
SlIDA9-Q-Fw	ACCTCCCTCTGCTCCATCTT
SlIDA9-Q-Rv	GGGTGAAGCTCGCAACAATG
SlIDA10-Q-Fw	ACATCTTCAAGTGTTTTTGGTCA
SlIDA10-Q-Rv	TAAGGAGGTGTGCCAGGACT
SlIDA11-Q-Fw	TCTCTTGTTCTTGGCTATGCT
SlIDA11-Q-Rv	AGGAGGAACAGGAACCCCTT
SlIDA8-GFP-Fw:	ctctcgagctttcgcgagctcATGATGAACGAAAAAAAGAAATTTTT	Subcelluar localization
SlIDA8-GFP-Rv:	gcccttgctcaccatggatccTTAGGGGGTGAAACTCTCAACAA
TRV2:SlIDA8-Fw:	agaaggcctccatggggatccATGATGAACGAAAAAAAGAAATTTTT	VIGS
TRV2:SlIDA8-Rv:	tgtcttcgggacatgcccgggCTACAAGATGGAGCAGATGGAGG

## Sheet: Table S2.Gene sequence
Gene Name	Gene sequence
SlIDA1	AATTTATCAGTTGACATTTTATTTAAAAAATAATTTAATTTTAGTCAATTGCCGTGTATATCACTTAATACCCCACCCCTACTCCCTCTTTCTCAACATTTTACAAAATCCCCATTTGTCAAACTATCTCATTTCCCCATGCATATATAAATAAACCTACTAACATATACTAAAAATTATAAAAATCAATTTCAAGAATCCCCTTAGAAAATTCAAGAAAATATAATCCTTTCATCAATGGCTTTCTCTTTTTCTTCTTCAAAAACCCTTTATTTATCAAGCAAATTAACTTGTTTGATACTTGTTATTTCTCTACTTTTTAATTATGGTCATATTGTTGAAGCATCAAGATTTGGGAGAATTATGATGGTAGAGGAAAATTCAAGAATATTTTCATCA…
SlIDA2	ACTAATACTACTACTATAAGAAAAATTTCCACAGCAAACATCACCCCTCTCTTTTTCTGTTTCAACACTTAATAATAGTCTCCCTCTCCACCCCTTTTCTATAACTTTCTCAAACTACAAGAGATGTTGAAAAAAAATCACAACACAACACTATTAATTTATTTACTTCTTGTGATTTTGGTGGTTGATCATCATGATCACCATGTTAATGCAGTAAAAAACTCACAAGTTGTTAATGTTAAGCCCTTATTACCTAGTAATAACAATTCTAAATCATCTTTTTCTCAATCTTTGCCAAAAGGAGTCCCTATTCCACCTTCTGCTCCTTCCAAAAGGCACAATCAAATCAATATATGAAGACCATGAAGAAATTATTGAAGGGAAAATTATTGAACATTT…
SlIDA3	TTCTAGTAATGGCCACACACACACAAAAAACTTAACACACAAGTCACCCCACTCTATCCCCTCCCACCCACCACCCCATTTTCCTCTTGCAACAATATATATTTTAAACACATACACACACACAAAAATATATATATGTATAAAAACCAAACAAGATATTTCCACCACCAACTAATAATATACTAGTGTATACTCAATCCCCACACTAAAACATCACTTCTTTTTCCATTTCAAATCTTTGGCCCTCTCCACACTTCTCTTCCCTTTTGTTTCAAACCTTATTAACAAAACCTTAGGGAGATGGAAAAAATGAGCATAAAAAACACAACTACAATATCAATCATTTTTGTCCTTGTGATAATAATTCAACATGCTCATGGTGCAAGTCACACACAATTT…
SlIDA4	TCCCGCATCGATGATTAATGAGATGGGTGGACTCCTTATAATTCTCATCCGTTTGAACTAGCTTTTGAGGTGTGAGTTAGGTCTAAGACCTAATTTAACAACCCCTTACATATGATCCACTCTCCCTTGATCTCGAGTTTAAATTTAGAATTTAAACTTAAAAGATAAAAATCGATACTAAAAATTCTCCATTTGTTGAATTTTGCACTTTCTCCATGCCTATATATACCCTTACGTAAATCCCTATCAACTATTCTTCAAATAAGAGAAACATAAACCCTATTAGAAAATTTTCAAGAAATGGCTTATTCTGCTAATTCCAAAACCCTTCATTATATTTCCTCATGGAAATTCATATGCTTGATTCTCACACTATCTCTTGTTCTTGACCATGGACAT…
SlIDA5	ATAATGTATAATAACGATTAACGAATACGATAGTACTTAACTGGAAACAACATATAGTAATAGCAATATGAAACTCGTAAATATGCTTACTACGACTACTAATATGGACGGACAACCAGGCACGACGCTCTTAACCCCACCCCACCCCCCACCCCCCCACACAAAAAAAAAACATTTCTCAAAAATATTTTAATTACTTCCCATGCACTATAATCTATATATACCCCACCTAAATCCCTAACAATTATTCAAAACATAAACCCCAGATTCAATTTTTTTTAAAAAAAAAACATATTCCTAATGGCTTATTCTACTACTAATTATTCTTCATGGAAATTCATGTACTTAATTCTCACATTATCTCTTGTTCTTGGCTATGCTTCTTCAGTGAGAATATCG…
SlIDA6	TGAAACTTGAAAGAATAAAATATACGTAGATTATAACTTTGAATCATTTCTTCTTTCCTTTTTCCATTTCTTTTTCCTTTTTATTAATCTTTTTCCCCCTTTATTCAATTACCTATCAAGTCATTACTCTCTATAACCCAAACCAAATGGCCCCCTTTCAAAAAGCCTTATCAAACTTTTCAAAACTTTCTACTTCATATGTCTTCATTCTTCTTCTTCTTCTTTCTAACCTTATTTGCCAATAGATTTACATATGTTTTCTTCTTTTTCTAAATTAGCATAGTGATTTAAGTTTCAAGAATGATAAGCTTTTTCAGAAGAAAAATACTTGTCTTATGGATGGCTATTATATTAATCTCTATTTTTGGCCATTTTTGTCATGGTTCAAGAAGCAACTCA…
SlIDA7	TGGAATTAAAGCAGCACGCTATATAATAATCAAACTTAACCAACTTTGTGATATATGCTGCCATCTTAATAGCGTGTGCAATATAATGTGAAAGCGTGTAGACTTAGCACCAAAATTTCTTTTTTATTTTTCTATAAATGTTACGTCGTTACGTACGACTTGTGAAATTAATAGGCTGACTTTTTCTAATATGCACAACTTGTTTTGTATGTCTATATAGCTTACCTCTTAAGCCAAAATCTCTAAATTAAATTCTCATTTCTCATTTTCCCCTCGAGTTTGATTAGGAATCAATCATTCATGGCGGATTCTAAATTGTGTTACAAGGTTAGCCAAATCACAGTGACCTTCCTCGTGGTTTTCCTCTTTATATCTCAACGTTCATGTGCTAGACCGTTT…
SlIDA8	AAAATATAACGGTCGAGTCAAACTTATGTATTTTCATTTCATTCTTATCCTGGAGTTTAGATATAATTATTATTTAATGATATATATATTTTTTCTAATAAAAACAAGATTTTCAATAATGGTACACACTTTTTTTTTCTCTATATAAACAACATAGCTCATTCATAATTAAAATATCACATTCTTGTACACATATTTCAATTCTGAATACTACTTTAAAATATGATGAACGAAAAAAAGAAATTTTTCAAGAGCCTTCTTTTTCTGTTTTTAACAACCCTTTACTATTCTTCAAGTTATGCAATTACGAATCGAAAGATATTGGATTTGAAGTCCGAAATTGAAATTAAAACATCGTCAAGTGTTTTTGGTCAAATGTTACCAAAGGGTGTACCATTA…
SlIDA9	CTTAAAATAAACAACTTCTTATTTGAATTTACTTTACGAATTAGGATAAAGAATCAATTCATATCCTTGTATTTATTAGAAAAATATAACGGTTTAATCAAACTTATTTATTTTCCTTTCATACTTATTCTTGAATGTATATATGGTTATAATTATTTAATGCATATATATATTTTCTAATAAAAACAAAATTTTCAAATAATGGTACACACTTTTTTTTTATCTATATAAACAACATAGTTCGTTCACAATTAAAAAAGCACATTCTTGTACACATTCAAAATACTACTTTACTATAGGATGAAGAAACAAAGCAGACTTTTTAAGATCCTCCTTTTTCTATTTTTGACCACTCTTTACTATTCTTCGAGTCATGCAATTACGAATCGAAAGATATTG…
SlIDA10	ATGAACAAAACAAACTTTTTAAAAGCCTTCTTTTTGTTTTTGACAACTCTTTACTATTCTTCAAGTCATGCAATTACTAATAGAAAGATATTGAATTTGAAGTCCCAAATGAAAATTAAAACATCTTCAAGTGTTTTTGGTCAAATGTTACTAAAAGGTGTACCATTATCTCCATCTGCTCCATCTTGTAGATCAAGTCCTGGCACACCTCCTTAA
SlIDA11	ACAGACCTCAGATGTCGAGAAGTTGTATCGGATTGACTCAATAAGAAAAAAAGTCGAGAAAAGAAAATAGAAGTACAAGAAACAAAACAGGACATTACAACAATAAAAAAAAATACGATAATCGAAGTACAAAAAACAACATACAGTAATGACACGAAATTACTCAAAACCTTTTAATTAATTTCATGCACATTTATTCATGCACTGTAGTCTATGTATAATATATATACCCCCATGTAAATCCCTACCAATTATTCAAAATATAAACCCTAGAACATCAATTTAAAGAAAACATCTCCAATGGCTTATTCTACTACTAATTATTCTTCATGGAAATTCATCTGCTTAATTCTCACACTATCTCTTGTTCTTGGCTATGCTTCTTCAATGAGAATATCA…
